# Supplementary material for: Sylvatic host associations of Triatominae and implications for Chagas disease reservoirs: a review and new host records based on archival specimens
Source: PeerJ. 2017 Sep 18;5:e3826. doi: 10.7717/peerj.3826 (PMC5609523; doi:10.7717/peerj.3826)
Supplement: Data S2 [file peerj-05-3826-s006.txt]

DNA, p1 = 1-1084, 1256-2248
DNA, p2 = 1085-1255
DNA, p3 = 2249-3841
DNA, p4 = 3842-5379\3, 5382-6092\3, 8620-9343\3
DNA, p5 = 3843-5379\3, 3844-5379\3
DNA, p6 = 5380-6092\3, 8621-9343\3
DNA, p7 = 5381-6092\3, 8619-9343\3
DNA, p8 = 6093-6677
DNA, p9 = 6678-8618
